# Supplementary material for: External Stimuli-Responsive Characteristics of Poly(N,N′-diethylacrylamide) Hydrogels: Effect of Double Network Structure
Source: Gels. 2022 Sep 15;8(9):586. doi: 10.3390/gels8090586 (PMC9498466; doi:10.3390/gels8090586)
Supplement: Supplementary file 1 [file gels-08-00586-s001.zip]

Archive with 1 entries (1 files):
- gels-1899629-supplementary.pdf
